# Supplementary material for: Phylogenetic Meta-Analysis of the Functional Traits of Clonal Plants Foraging in Changing Environments
Source: PLoS One. 2014 Sep 12;9(9):e107114. doi: 10.1371/journal.pone.0107114 (PMC4162570; doi:10.1371/journal.pone.0107114)
Supplement: Appendix S1 — General information and data table with the details from all the single studies. (XLS) [file pone.0107114.s001.xls]

## Sheet: data_combine
Num	Citation	Family	Genus	Species	CST	M&S	ST RV	trait categories	trait sub-categories	Treatment	EF	d+	var+
#40-2-1	Dong and Pierdominici 1995	Poaceae	Agrostis	Agrostis_stolonifera	stoloniferous	sympodial	branch intensity	branch intensity		shading	light	4.7094	1.4881
#40-2-1	Dong and Pierdominici 1995	Poaceae	Agrostis	Agrostis_stolonifera	stoloniferous	sympodial	stolon-1 length	spacer length		shading	light	0.9415	0.5266
#40-2-1	Dong and Pierdominici 1995	Poaceae	Agrostis	Agrostis_stolonifera	stoloniferous	sympodial	internode-1 length		internode length	shading	light	-1.6852	0.5239
#388-1-1-1	Xu et al. 2012	Amaranthaceae	Alternanthera	Alternanthera_philoxeroides	stoloniferous	monopodial	internode length		internode length	shade	light	0.7269	0.2622
#3-16	Huber, Fijan et al. 1998	Primulaceae	Anagallis	Anagallis_tenella	stoloniferous	sympodial	spacer length	spacer length		shading	light	-2.4603	0.3904
#170-1-1	Macdonald and Lieffers 1993	Poaceae	Calamagrostis	Calamagrostis_canadensis	rhizomatous	sympodial	branch-1 Num	branch intensity		shade	light	0.584	0.2356
#170-1-1	Macdonald and Lieffers 1993	Poaceae	Calamagrostis	Calamagrostis_canadensis	rhizomatous	sympodial	rhizome length	spacer length		shade	light	0.5819	0.238
#170-1-1	Macdonald and Lieffers 1993	Poaceae	Calamagrostis	Calamagrostis_canadensis	rhizomatous	sympodial	rhizome Num	Specific spacer length		shade	light	0.034	0.224
#170-1-1	Macdonald and Lieffers 1993	Poaceae	Calamagrostis	Calamagrostis_canadensis	rhizomatous	sympodial	internode-1 length		internode length	shade	light	0.0285	0.2242
#127-2-1-1	He, He et al. 2007	Cyperaceae	Carex	Carex_montis-everestii	rhizomatous	sympodial	rhizome length	spacer length		shading	light	0.1688	0.2083
#127-2-1-1	He, He et al. 2007	Cyperaceae	Carex	Carex_montis-everestii	rhizomatous	sympodial	rhizome SL	Specific spacer length		shading	light	-0.8948	0.2266
#127-2-1-1	He, He et al. 2007	Cyperaceae	Carex	Carex_montis-everestii	rhizomatous	sympodial	internode length		internode length	shading	light	0.0244	0.2054
#214-1	Verburg and During 1998	Onagraceae	Circaea	Circaea_lutetiana	rhizomatous	sympodial	branch intensity	branch intensity		light	light	1.6058	0.3421
#214-1	Verburg and During 1998	Onagraceae	Circaea	Circaea_lutetiana	rhizomatous	sympodial	rhizome Num	branch intensity		light	light	1.1337	0.3348
#214-1	Verburg and During 1998	Onagraceae	Circaea	Circaea_lutetiana	rhizomatous	sympodial	rhizome-1 length	spacer length		light	light	4.291	1.5741
#116-1-1	González and Gianoli 2004	Convolvulaceae	Convolvulus	Convolvulus_arvensis	rhizomatous	sympodial	branch Num	branch intensity		shading	light	0.0368	0.1276
#116-1-1	González and Gianoli 2004	Convolvulaceae	Convolvulus	Convolvulus_arvensis	rhizomatous	sympodial	internode length		internode length	shading	light	-2.0233	0.1916
#117-1	Gianoli 2001	Convolvulaceae	Convolvulus	Convolvulus_arvensis	rhizomatous	sympodial	internode length		internode length	shading	light	-4.2935	0.7326
#116-2-1	González and Gianoli 2004	Convolvulaceae	Convolvulus	Convolvulus_chilensis	rhizomatous	sympodial	branch Num	branch intensity		shading	light	1.5387	0.1879
#116-2-1	González and Gianoli 2004	Convolvulaceae	Convolvulus	Convolvulus_chilensis	rhizomatous	sympodial	internode length		internode length	shading	light	-2.0155	0.1896
#3-4	Huber, Fijan et al. 1998	Scrophulariaceae	Cymbalaria	Cymbalaria_muralis	stoloniferous	sympodial	spacer length	spacer length		shading	light	-0.9008	0.2448
#124-1	Li, Shibuya et al. 2001	Cyperaceae	Cyperus	Cyperus_esculentus	rhizomatous	sympodial	rhizome length	spacer length		shading	light	-0.1386	0.3382
#124-1	Li, Shibuya et al. 2001	Cyperaceae	Cyperus	Cyperus_esculentus	rhizomatous	sympodial	rhizome SL	Specific spacer length		shading	light	-0.4002	0.3478
#124-1	Li, Shibuya et al. 2001	Cyperaceae	Cyperus	Cyperus_esculentus	rhizomatous	sympodial	internode length		internode length	shading	light	-0.4111	0.3409
#79-1	Luo and Dong 2001a	Rosaceae	Duchesnea	Duchesnea_indica	stoloniferous	sympodial	branch angle	branch angle		shading	light	0.6386	0.094
#79-1	Luo and Dong 2001a	Rosaceae	Duchesnea	Duchesnea_indica	stoloniferous	sympodial	branch intensity	branch intensity		shading	light	-1.094	0.1097
#90-3-1	Chen 2004	Rosaceae	Duchesnea	Duchesnea_indica	stoloniferous	sympodial	stolon-1 length	spacer length		shading	light	0.8515	0.4437
#202-1-1	Wang, Lei et al. 2012	Rosaceae	Duchesnea	Duchesnea_indica	stoloniferous	sympodial	stolon length	spacer length		shading	light	1.3362	0.3558
#90-3-1	Chen 2004	Rosaceae	Duchesnea	Duchesnea_indica	stoloniferous	sympodial	internode-1 length		internode length	shading	light	-1.0456	0.4141
#159-2	Méthy, Alpert et al. 1990	Pontederiaceae	Eichhornia	Eichhornia_crassipes	stoloniferous	sympodial	stolon length	spacer length		shading	light	0.8823	0.6023
#3-10	Huber, Fijan et al. 1998	Rosaceae	Fragaria	Fragaria_vesca	stoloniferous	sympodial	spacer length	spacer length		shading	light	-0.8246	0.2411
#91-2-1	Chen 2004	Rosaceae	Fragaria	Fragaria_vesca	stoloniferous	sympodial	stolon-1 length	spacer length		shading	light	3.2366	1.3147
#91-2-1	Chen 2004	Rosaceae	Fragaria	Fragaria_vesca	stoloniferous	sympodial	internode-1 length		internode length	shading	light	0.961	0.6555
#382-2-1	Liao et al. 2006	Rosaceae	Fragaria	Fragaria_vesca	stoloniferous	sympodial	internode length		internode length	shade	light	1.6797	0.4351
#220-1-1-1	Huffman, Zasada et al. 1994	Ericaceae	Gaultheria	Gaultheria_shallon	rhizomatous	sympodial	rhizome Num	branch intensity		shading	light	0.225	0.2171
#220-1-2-1	Huffman, Zasada et al. 1994	Ericaceae	Gaultheria	Gaultheria_shallon	rhizomatous	sympodial	rhizome Num	branch intensity		shading	light	1.0353	0.2691
#220-1-1-1	Huffman, Zasada et al. 1994	Ericaceae	Gaultheria	Gaultheria_shallon	rhizomatous	sympodial	rhizome length	spacer length		shading	light	-0.2017	0.2199
#220-1-2-1	Huffman, Zasada et al. 1994	Ericaceae	Gaultheria	Gaultheria_shallon	rhizomatous	sympodial	rhizome length	spacer length		shading	light	-0.4965	0.2443
#108	Slade and Hutchings 1987a	Lamiaceae	Glechoma	Glechoma_hederacea	stoloniferous	monopodial	branch intensity	branch intensity		shading	light	6.1419	2.2862
#180-1	Wijesinghe and Hutchings 1996	Lamiaceae	Glechoma	Glechoma_hederacea	stoloniferous	monopodial	branch-1 intensity	branch intensity		shade	light	1.7134	0.5673
#169-1-1	Slade and Hutchings 1987c	Lamiaceae	Glechoma	Glechoma_hederacea	stoloniferous	monopodial	branch-1 Num	branch intensity		shade	light	3.4169	1.2846
#108	Slade and Hutchings 1987a	Lamiaceae	Glechoma	Glechoma_hederacea	stoloniferous	monopodial	spacer length	spacer length		shading	light	-3.2094	1.1593
#108	Slade and Hutchings 1987a	Lamiaceae	Glechoma	Glechoma_hederacea	stoloniferous	monopodial	stolon length	spacer length		shading	light	3.2079	1.2897
#169-1-1	Slade and Hutchings 1987c	Lamiaceae	Glechoma	Glechoma_hederacea	stoloniferous	monopodial	stolon-1 length	spacer length		shade	light	2.6817	1.344
#169-1-1	Slade and Hutchings 1987c	Lamiaceae	Glechoma	Glechoma_hederacea	stoloniferous	monopodial	internode-1 length		internode length	shade	light	-3.3703	1.3292
#3-2	Huber, Fijan et al. 1998	Lamiaceae	Glechoma	Glechoma_hirsuta	stoloniferous	monopodial	spacer length	spacer length		shading	light	-0.0468	0.2223
#98-1-1	Yu and Dong 2003	Ranunculaceae	Halerpestes	Halerpestes_ruthenica	stoloniferous	sympodial	branch intensity	branch intensity		shading	light	2.3668	0.2306
#98-1-1	Yu and Dong 2003	Ranunculaceae	Halerpestes	Halerpestes_ruthenica	stoloniferous	sympodial	stolon Num	branch intensity		shading	light	2.4014	0.2307
#98-1-1	Yu and Dong 2003	Ranunculaceae	Halerpestes	Halerpestes_ruthenica	stoloniferous	sympodial	stolon length	spacer length		shading	light	2.6516	0.245
#98-1-1	Yu and Dong 2003	Ranunculaceae	Halerpestes	Halerpestes_ruthenica	stoloniferous	sympodial	internode length		internode length	shading	light	1.0887	0.1444
#40-3-1	Dong and Pierdominici 1995	Poaceae	Holcus	Holcus_mollis	rhizomatous	sympodial	branch intensity	branch intensity		shading	light	0.7683	0.3601
#40-3-1	Dong and Pierdominici 1995	Poaceae	Holcus	Holcus_mollis	rhizomatous	sympodial	rhizome-1 length	spacer length		shading	light	1.933	1.7359
#40-3-1	Dong and Pierdominici 1995	Poaceae	Holcus	Holcus_mollis	rhizomatous	sympodial	internode-1 length		internode length	shading	light	0.9034	6.0316
#115-1-1	Dong 1995	Apiaceae	Hydrocotyle	Hydrocotyle_vulgaris	stoloniferous	monopodial	internode-1 length		internode length	shading	light	-1.9974	0.6704
#37-1-1	Dong 1993	Lamiaceae	Lamiastrum	Lamiastrum_galeobdolon	stoloniferous	sympodial	branch intensity	branch intensity		partial shading	light	0.843	0.38
#37-1-1	Dong 1993	Lamiaceae	Lamiastrum	Lamiastrum_galeobdolon	stoloniferous	sympodial	spacer length	spacer length		partial shading	light	-1.124	0.5305
#115-2-1	Dong 1995	Lamiaceae	Lamiastrum	Lamiastrum_galeobdolon	stoloniferous	sympodial	internode-1 length		internode length	shading	light	-1.4977	0.5453
#139-2-1-1	Niva, Svensson et al. 2006	Caprifoliaceae	Linnaea	Linnaea_borealis	stoloniferous	monopodial	branch Num	branch intensity		light increased	light	0.4603	0.5249
#3-14	Huber, Fijan et al. 1998	Primulaceae	Lysimachia	Lysimachia_nummularia	stoloniferous	monopodial	spacer length	spacer length		shading	light	-0.7102	0.2362
#131-2-1	Claridge and Franklin 2002	Poaceae	Microstegium	Microstegium_vimineum	stoloniferous	sympodial	stolon Num	branch intensity		shading	light	0.5818	0.0538
#131-2-1	Claridge and Franklin 2002	Poaceae	Microstegium	Microstegium_vimineum	stoloniferous	sympodial	stolon length	spacer length		shading	light	-0.2287	0.0507
#48-2-1	Shibaike, Ishiguri et al. 1996	Oxalidaceae	Oxalis	Oxalis_corniculata	stoloniferous	monopodial	branch Num	branch intensity		shading	light	1.0742	0.2954
#48-2-1	Shibaike, Ishiguri et al. 1996	Oxalidaceae	Oxalis	Oxalis_corniculata	stoloniferous	monopodial	stolon length	spacer length		shading	light	-3.7657	0.5258
#48-2-1	Shibaike, Ishiguri et al. 1996	Oxalidaceae	Oxalis	Oxalis_corniculata	stoloniferous	monopodial	internode length		internode length	shading	light	-5.1215	0.8361
#388-2-1-1	Xu et al. 2012	Verbenaceae	Phyla	Phyla_canescens	stoloniferous	sympodial	internode length		internode length	shade	light	0.7402	0.2621
#50-1	Yue, Chang et al. 2004	Poaceae	Phyllostachys	Phyllostachys_praecox_f._prevernalis	rhizomatous	sympodial	branch angle	branch angle		shading	light	-0.0856	0.6673
#50-1	Yue, Chang et al. 2004	Poaceae	Phyllostachys	Phyllostachys_praecox_f._prevernalis	rhizomatous	sympodial	spacer length	spacer length		shading	light	-0.9422	0.7483
#50-1	Yue, Chang et al. 2004	Poaceae	Phyllostachys	Phyllostachys_praecox_f._prevernalis	rhizomatous	sympodial	internode length		internode length	shading	light	-0.1992	0.6706
#281-1-1-1	Cronin and Lodge 2003	Potamogetonaceae	Potamogeton	Potamogeton_amplifolius	rhizomatous	sympodial	internode length		internode length	shade	light	-1.0992	0.1349
#47-3-1	Huber 1996	Rosaceae	Potentilla	Potentilla_anglica	stoloniferous	sympodial	stolon SL	spacer length		shading	light	-3.291	0.509
#47-3-1	Huber 1996	Rosaceae	Potentilla	Potentilla_anglica	stoloniferous	sympodial	internode length		internode length	shading	light	-2.0333	0.3285
#130-2-1	Stuefer and Huber 1998	Rosaceae	Potentilla	Potentilla_anserina	stoloniferous	sympodial	branch index	branch intensity		shading	light	4.4708	0.6997
#76-3-1	Kang 2007	Rosaceae	Potentilla	Potentilla_anserina	stoloniferous	sympodial	stolon Num	branch intensity		shading	light	-0.2529	0.7014
#76-3-1	Kang 2007	Rosaceae	Potentilla	Potentilla_anserina	stoloniferous	sympodial	spacer length	spacer length		shading	light	0.1658	0.6831
#87-2-1	Fan 2009	Rosaceae	Potentilla	Potentilla_anserina	stoloniferous	sympodial	spacer-1 length	spacer length		shading	light	-3.426	0.5514
#76-3-1	Kang 2007	Rosaceae	Potentilla	Potentilla_anserina	stoloniferous	sympodial	stolon length	spacer length		shading	light	0.5366	0.7339
#87-2-1	Fan 2009	Rosaceae	Potentilla	Potentilla_anserina	stoloniferous	sympodial	stolon length	spacer length		shading	light	-2.0748	0.3076
#130-2-1	Stuefer and Huber 1998	Rosaceae	Potentilla	Potentilla_anserina	stoloniferous	sympodial	stolon length	spacer length		shading	light	4.4885	0.7037
#130-2-1	Stuefer and Huber 1998	Rosaceae	Potentilla	Potentilla_anserina	stoloniferous	sympodial	stolon SL	spacer length		shading	light	-8.2176	1.8882
#87-2-1	Fan 2009	Rosaceae	Potentilla	Potentilla_anserina	stoloniferous	sympodial	internode length		internode length	shading	light	-3.0281	0.4475
#130-2-1	Stuefer and Huber 1998	Rosaceae	Potentilla	Potentilla_anserina	stoloniferous	sympodial	internode length		internode length	shading	light	2.4946	0.3556
#130-1-1	Stuefer and Huber 1998	Rosaceae	Potentilla	Potentilla_reptans	stoloniferous	sympodial	branch index	branch intensity		shading	light	5.0543	0.8386
#209-1-1	Liu, Schieving et al. 2007	Rosaceae	Potentilla	Potentilla_reptans	stoloniferous	sympodial	stolon Num	branch intensity		shade	light	4.3211	0.6669
#3-12	Huber, Fijan et al. 1998	Rosaceae	Potentilla	Potentilla_reptans	stoloniferous	sympodial	spacer length	spacer length		shading	light	0.5461	0.2305
#47-4-1	Huber 1996	Rosaceae	Potentilla	Potentilla_reptans	stoloniferous	sympodial	stolon SL	spacer length		shading	light	-2.4212	0.3484
#130-1-1	Stuefer and Huber 1998	Rosaceae	Potentilla	Potentilla_reptans	stoloniferous	sympodial	stolon length	spacer length		shading	light	1.4022	0.2492
#130-1-1	Stuefer and Huber 1998	Rosaceae	Potentilla	Potentilla_reptans	stoloniferous	sympodial	stolon SL	spacer length		shading	light	-5.1308	0.8581
#209-1-1	Liu, Schieving et al. 2007	Rosaceae	Potentilla	Potentilla_reptans	stoloniferous	sympodial	stolon length	spacer length		shade	light	3.8558	0.5788
#367-1	Zhang et al. 2000	Rosaceae	Potentilla	Potentilla_reptans	stoloniferous	sympodial	stolon length	spacer length		shade	light	2.0287	0.4531
#47-4-1	Huber 1996	Rosaceae	Potentilla	Potentilla_reptans	stoloniferous	sympodial	internode length		internode length	shading	light	-0.6875	0.215
#130-1-1	Stuefer and Huber 1998	Rosaceae	Potentilla	Potentilla_reptans	stoloniferous	sympodial	internode length		internode length	shading	light	-0.8315	0.2173
#367-1	Zhang et al. 2000	Rosaceae	Potentilla	Potentilla_reptans	stoloniferous	sympodial	internode-1 length		internode length	shade	light	-0.2137	0.296
#3-18	Huber, Fijan et al. 1998	Ranunculaceae	Ranunculus	Ranunculus_repens	stoloniferous	monopodial	spacer length	spacer length		shading	light	0.2442	0.2239
#190-3	Navas and Garnier 2002	Rubiaceae	Rubia	Rubia_peregrina	rhizomatous	sympodial	internode length		internode length	low-light	light	-2.8082	0.4964
#190-3	Navas and Garnier 2002	Rubiaceae	Rubia	Rubia_peregrina	rhizomatous	sympodial	internode Num		node number	low-light	light	-0.0844	0.2502
#113-1	Ikegami, Whigham et al. 2009	Cyperaceae	Schoenoplectus	Schoenoplectus_americanus	rhizomatous	sympodial	branch-1 intensity	branch intensity		shading	light	-0.4116	0.3165
#54-3	Ikegami, Whigham et al. 2007	Cyperaceae	Schoenoplectus	Schoenoplectus_americanus	rhizomatous	sympodial	rhizome length	spacer length		shading	light	-0.3531	0.2928
#113-1	Ikegami, Whigham et al. 2009	Cyperaceae	Schoenoplectus	Schoenoplectus_americanus	rhizomatous	sympodial	rhizome-1 length	spacer length		shading	light	-0.3984	0.3295
#3-8	Huber, Fijan et al. 1998	Fabaceae	Trifolium	Trifolium_fragiferum	stoloniferous	monopodial	spacer length	spacer length		shading	light	-0.7833	0.2393
#57-1	Huber and Wiggerman 1997	Fabaceae	Trifolium	Trifolium_fragiferum	stoloniferous	monopodial	internode length		internode length	shading	light	-1.8171	0.5134
#192-1	Kemball, Palmer et al. 1992	Fabaceae	Trifolium	Trifolium_repens	stoloniferous	monopodial	branch-1 Num	branch intensity		shading	light	0.3675	0.2077
#192-2	Kemball, Palmer et al. 1992	Fabaceae	Trifolium	Trifolium_repens	stoloniferous	monopodial	branch-1 Num	branch intensity		darkening	light	2.7177	0.4452
#3-6	Huber, Fijan et al. 1998	Fabaceae	Trifolium	Trifolium_repens	stoloniferous	monopodial	spacer length	spacer length		shading	light	0	0.2222
#192-1	Kemball, Palmer et al. 1992	Fabaceae	Trifolium	Trifolium_repens	stoloniferous	monopodial	stolon-1 length	spacer length		shading	light	0.2853	0.2022
#192-2	Kemball, Palmer et al. 1992	Fabaceae	Trifolium	Trifolium_repens	stoloniferous	monopodial	stolon-1 length	spacer length		darkening	light	-0.5463	0.2086
#192-1	Kemball, Palmer et al. 1992	Fabaceae	Trifolium	Trifolium_repens	stoloniferous	monopodial	node-1 Num		node number	shading	light	-0.4579	0.2077
#192-2	Kemball, Palmer et al. 1992	Fabaceae	Trifolium	Trifolium_repens	stoloniferous	monopodial	node-1 Num		node number	darkening	light	0.7298	0.2135
#5-1	Thomas and Hay 2008	Rosaceae	Acaena	Acaena_caesiiglauca	stoloniferous	sympodial	internode-1 length		internode length	nutrient	nutrient	-0.1835	0.5071
#216-1-1	Vojtíšková, Munzarová et al. 2004	Acoraceae	Acorus	Acorus_calamus	rhizomatous	sympodial	rhizome length	spacer length		N	nutrient	-0.6875	0.5295
#216-1-2	Vojtíšková, Munzarová et al. 2004	Acoraceae	Acorus	Acorus_calamus	rhizomatous	sympodial	rhizome length	spacer length		P	nutrient	0.3582	0.508
#216-2-1	Vojtíšková, Munzarová et al. 2004	Acoraceae	Acorus	Acorus_calamus	rhizomatous	sympodial	rhizome length	spacer length		N	nutrient	0.4364	0.4257
#81-1	Wang 2005	Poaceae	Aeluropus	Aeluropus_litoralis_var._sinensis	stoloniferous	sympodial	branch intensity	branch intensity		fertilization	nutrient	-0.6395	0.2135
#81-1	Wang 2005	Poaceae	Aeluropus	Aeluropus_litoralis_var._sinensis	stoloniferous	sympodial	stolon length	spacer length		fertilization	nutrient	-0.2094	0.202
#107-1	McIntyre 1965	Poaceae	Agropyron	Agropyron_repens	rhizomatous	sympodial	rhizome length	spacer length		N	nutrient	0.5024	0.1728
#200-3-1	Marshall and Anderson-Taylor 1992	Poaceae	Agrostis	Agrostis_stolonifera	stoloniferous	sympodial	stolon length	spacer length		nutrient	nutrient	9.7845	4.881
#200-2-1	Marshall and Anderson-Taylor 1992	Poaceae	Agrostis	Agrostis_stolonifera	stoloniferous	sympodial	stolon-1 length	spacer length		nutrient	nutrient	1.0919	1.0998
#200-2-1	Marshall and Anderson-Taylor 1992	Poaceae	Agrostis	Agrostis_stolonifera	stoloniferous	sympodial	node-1 Num		node number	nutrient	nutrient	1.7819	1.2855
#200-3-1	Marshall and Anderson-Taylor 1992	Poaceae	Agrostis	Agrostis_stolonifera	stoloniferous	sympodial	node Num		node number	nutrient	nutrient	7.5967	3.1564
#56-1	Dong, During et al. 2002	Lamiaceae	Ajuga	Ajuga_reptans	stoloniferous	sympodial	spacer length	spacer length		nutrient	nutrient	1.8318	0.4742
#56-1	Dong, During et al. 2002	Lamiaceae	Ajuga	Ajuga_reptans	stoloniferous	sympodial	stolon SL	spacer length		nutrient	nutrient	-0.5567	0.3498
#222-1	Xu, Ye et al. 2005	Amaranthaceae	Alternanthera	Alternanthera_philoxeroides	stoloniferous	monopodial	branch intensity	branch intensity		nutrient	nutrient	4.5201	1.3775
#222-1	Xu, Ye et al. 2005	Amaranthaceae	Alternanthera	Alternanthera_philoxeroides	stoloniferous	monopodial	internode length		internode length	nutrient	nutrient	2.7813	0.7968
#369-1	Sun et al. 2011	Poaceae	Buchloe	Buchloe_dactyloides	stoloniferous	sympodial	stolon-1 Num	branch intensity		nutrient	nutrient	2.3231	1.6544
#369-1	Sun et al. 2011	Poaceae	Buchloe	Buchloe_dactyloides	stoloniferous	sympodial	stolon-1 length	spacer length		nutrient	nutrient	1.0505	0.5467
#206-1	Landhäusser, Stadt et al. 1996	Poaceae	Calamagrostis	Calamagrostis_canadensis	rhizomatous	sympodial	rhizome length	spacer length		nutrient	nutrient	1.5116	0.8838
#206-1	Landhäusser, Stadt et al. 1996	Poaceae	Calamagrostis	Calamagrostis_canadensis	rhizomatous	sympodial	internode length		internode length	nutrient	nutrient	0.2351	0.6715
#205	Thomas and Hay 2010	Convolvulaceae	Calystegia	Calystegia_silvatica	stoloniferous	sympodial	internode length		internode length	nutrient	nutrient	1.9173	0.7298
#224-1-1	D'Hertefeldt, Falkengren-Grerup et al. 2011	Cyperaceae	Carex	Carex_arenaria	rhizomatous	sympodial	branch-1 frequency	branch intensity		nutrient	nutrient	0.943	0.2875
#224-1-1	D'Hertefeldt, Falkengren-Grerup et al. 2011	Cyperaceae	Carex	Carex_arenaria	rhizomatous	sympodial	rhizome-1 length	spacer length		nutrient	nutrient	0.1749	0.2539
#224-2-1	D'Hertefeldt, Falkengren-Grerup et al. 2011	Cyperaceae	Carex	Carex_disticha	rhizomatous	sympodial	branch-1 frequency	branch intensity		nutrient	nutrient	-0.1276	0.2715
#224-2-1	D'Hertefeldt, Falkengren-Grerup et al. 2011	Cyperaceae	Carex	Carex_disticha	rhizomatous	sympodial	rhizome-1 length	spacer length		nutrient	nutrient	0.3524	0.2575
#39-3-1	Dong, During et al. 1996	Cyperaceae	Carex	Carex_flacca	rhizomatous	sympodial	branch intensity	branch intensity		nutrient	nutrient	0.3535	0.2552
#39-3-1	Dong, During et al. 1996	Cyperaceae	Carex	Carex_flacca	rhizomatous	sympodial	internode length		internode length	nutrient	nutrient	-0.6747	0.2646
#39-4-1	Dong, During et al. 1996	Cyperaceae	Carex	Carex_hirta	rhizomatous	sympodial	branch intensity	branch intensity		nutrient	nutrient	0.808	0.2773
#39-4-1	Dong, During et al. 1996	Cyperaceae	Carex	Carex_hirta	rhizomatous	sympodial	internode length		internode length	nutrient	nutrient	1.3196	0.3055
#127-2-2-1	He, He et al. 2007	Cyperaceae	Carex	Carex_montis-everestii	rhizomatous	sympodial	rhizome length	spacer length		nutrient	nutrient	0.1077	0.2031
#127-2-2-1	He, He et al. 2007	Cyperaceae	Carex	Carex_montis-everestii	rhizomatous	sympodial	rhizome SL	Specific spacer length		nutrient	nutrient	-0.1916	0.2062
#127-2-2-1	He, He et al. 2007	Cyperaceae	Carex	Carex_montis-everestii	rhizomatous	sympodial	internode length		internode length	nutrient	nutrient	0.0915	0.2107
#323	Jongejans et al. 2008	Asteraceae	Cirsium	Cirsium_dissectum	rhizomatous	sympodial	rhizome length	spacer length		nutrient	nutrient	0.1179	0.0358
#52-1-2-1	Macek and RejmÁNkovÁ 2007	Cyperaceae	Cladium	Cladium_jamaicense	rhizomatous	sympodial	spacer length	spacer length		N	nutrient	-0.1199	0.537
#52-1-3-1	Macek and RejmÁNkovÁ 2007	Cyperaceae	Cladium	Cladium_jamaicense	rhizomatous	sympodial	spacer length	spacer length		P	nutrient	0.0831	0.5322
#55-1	Miao 2004	Cyperaceae	Cladium	Cladium_jamaicense	rhizomatous	sympodial	spacer length	spacer length		nutrient	nutrient	0.5186	0.0517
#52-1-2-1	Macek and RejmÁNkovÁ 2007	Cyperaceae	Cladium	Cladium_jamaicense	rhizomatous	sympodial	rhizome length	spacer length		N	nutrient	-0.0536	0.5464
#52-1-3-1	Macek and RejmÁNkovÁ 2007	Cyperaceae	Cladium	Cladium_jamaicense	rhizomatous	sympodial	rhizome length	spacer length		P	nutrient	0.1274	0.5359
#126-1	Balestri, Vallerini et al. 2010	Cymodoceaceae	Cymodocea	Cymodocea_nodosa	rhizomatous	monopodial	branch Num	branch intensity		nutrient	nutrient	1.2354	0.7951
#126-1	Balestri, Vallerini et al. 2010	Cymodoceaceae	Cymodocea	Cymodocea_nodosa	rhizomatous	monopodial	rhizome length	spacer length		nutrient	nutrient	2.7302	1.5988
#126-1	Balestri, Vallerini et al. 2010	Cymodoceaceae	Cymodocea	Cymodocea_nodosa	rhizomatous	monopodial	internode length		internode length	nutrient	nutrient	3.4044	1.6353
#97-1	Luo and Dong 2001b	Rosaceae	Duchesnea	Duchesnea_indica	stoloniferous	sympodial	branch angle	branch angle		soil nutrient	nutrient	-7.5267	4.1093
#96-1	Dong, Zhang et al. 2000	Rosaceae	Duchesnea	Duchesnea_indica	stoloniferous	sympodial	stolon Num	branch intensity		nutrient	nutrient	1.7955	0.4103
#97-1	Luo and Dong 2001b	Rosaceae	Duchesnea	Duchesnea_indica	stoloniferous	sympodial	branch intensity	branch intensity		soil nutrient	nutrient	7.5845	4.048
#97-1	Luo and Dong 2001b	Rosaceae	Duchesnea	Duchesnea_indica	stoloniferous	sympodial	spacer length	spacer length		soil nutrient	nutrient	-9.0706	5.7215
#96-1	Dong, Zhang et al. 2000	Rosaceae	Duchesnea	Duchesnea_indica	stoloniferous	sympodial	internode length		internode length	nutrient	nutrient	0.3472	0.2981
#52-3-2-1	Macek and RejmÁNkovÁ 2007	Cyperaceae	Eleocharis	Eleocharis_cellulosa	rhizomatous	sympodial	spacer length	spacer length		N	nutrient	-0.0594	0.5367
#52-3-3-1	Macek and RejmÁNkovÁ 2007	Cyperaceae	Eleocharis	Eleocharis_cellulosa	rhizomatous	sympodial	spacer length	spacer length		P	nutrient	0.0785	0.5325
#52-3-2-1	Macek and RejmÁNkovÁ 2007	Cyperaceae	Eleocharis	Eleocharis_cellulosa	rhizomatous	sympodial	rhizome length	spacer length		N	nutrient	0.7405	0.5774
#52-3-3-1	Macek and RejmÁNkovÁ 2007	Cyperaceae	Eleocharis	Eleocharis_cellulosa	rhizomatous	sympodial	rhizome length	spacer length		P	nutrient	0.9978	0.6074
#135-1-1-1	Huber-Sannwald, Pyke et al. 1998	Poaceae	Elymus	Elymus_lanceolatus	rhizomatous	sympodial	rhizome Num	branch intensity		fertilization	nutrient	0.2684	0.0507
#135-1-1-1	Huber-Sannwald, Pyke et al. 1998	Poaceae	Elymus	Elymus_lanceolatus	rhizomatous	sympodial	rhizome length	spacer length		fertilization	nutrient	0.3112	0.0517
#135-1-2-1	Huber-Sannwald, Pyke et al. 1998	Poaceae	Elymus	Elymus_lanceolatus	rhizomatous	sympodial	rhizome length	spacer length		fertilization	nutrient	0.0058	0.0502
#135-1-3-1	Huber-Sannwald, Pyke et al. 1998	Poaceae	Elymus	Elymus_lanceolatus	rhizomatous	sympodial	rhizome length	spacer length		fertilization	nutrient	0.0044	0.0501
#137-1-1	Kleijn and Van Groenendael 1999	Poaceae	Elymus	Elymus_repens	rhizomatous	sympodial	node-1 Num		node number	fertilization	nutrient	0.6784	0.4058
#175-2-1-2	Alpert 1991	Rosaceae	Fragaria	Fragaria_chiloensis	stoloniferous	sympodial	stolon Num	branch intensity		N	nutrient	1.8779	0.3231
#175-2-1-2	Alpert 1991	Rosaceae	Fragaria	Fragaria_chiloensis	stoloniferous	sympodial	stolon length	spacer length		N	nutrient	0.2233	0.2049
#109	Slade and Hutchings 1987b	Lamiaceae	Glechoma	Glechoma_hederacea	stoloniferous	monopodial	branch intensity	branch intensity		nutrient	nutrient	1.56	0.4347
#169-2-1	Slade and Hutchings 1987c	Lamiaceae	Glechoma	Glechoma_hederacea	stoloniferous	monopodial	branch-1 Num	branch intensity		nutrient	nutrient	2.4549	0.9308
#173-2-1	Slade and Hutchings 1987d	Lamiaceae	Glechoma	Glechoma_hederacea	stoloniferous	monopodial	branch-1 Num	branch intensity		nutrient	nutrient	1.5265	0.597
#109	Slade and Hutchings 1987b	Lamiaceae	Glechoma	Glechoma_hederacea	stoloniferous	monopodial	spacer length	spacer length		nutrient	nutrient	-4.4597	1.162
#169-2-1	Slade and Hutchings 1987c	Lamiaceae	Glechoma	Glechoma_hederacea	stoloniferous	monopodial	stolon-1 length	spacer length		nutrient	nutrient	1.0687	1.0687
#173-2-1	Slade and Hutchings 1987d	Lamiaceae	Glechoma	Glechoma_hederacea	stoloniferous	monopodial	stolon-1 length	spacer length		nutrient	nutrient	0.3168	0.5791
#5-2	Thomas and Hay 2008	Lamiaceae	Glechoma	Glechoma_hederacea	stoloniferous	monopodial	internode-1 length		internode length	nutrient	nutrient	-0.2208	0.6678
#169-2-1	Slade and Hutchings 1987c	Lamiaceae	Glechoma	Glechoma_hederacea	stoloniferous	monopodial	internode-1 length		internode length	nutrient	nutrient	-1.7376	0.6434
#173-2-1	Slade and Hutchings 1987d	Lamiaceae	Glechoma	Glechoma_hederacea	stoloniferous	monopodial	internode-1 length		internode length	nutrient	nutrient	-1.8914	0.7815
#38-1	Tao and Zhong 2000	Lamiaceae	Glechoma	Glechoma_longituba	stoloniferous	monopodial	stolon length	spacer length		nutrient	nutrient	0.2977	0.0882
#38-1	Tao and Zhong 2000	Lamiaceae	Glechoma	Glechoma_longituba	stoloniferous	monopodial	stolon SL	spacer length		nutrient	nutrient	-0.7867	0.0939
#38-1	Tao and Zhong 2000	Lamiaceae	Glechoma	Glechoma_longituba	stoloniferous	monopodial	internode length		internode length	nutrient	nutrient	-1.7044	0.1193
#98-2-1	Yu and Dong 2003	Ranunculaceae	Halerpestes	Halerpestes_ruthenica	stoloniferous	sympodial	branch intensity	branch intensity		nutrient	nutrient	1.2686	0.1711
#98-2-1	Yu and Dong 2003	Ranunculaceae	Halerpestes	Halerpestes_ruthenica	stoloniferous	sympodial	stolon Num	branch intensity		nutrient	nutrient	1.2629	0.1668
#98-2-1	Yu and Dong 2003	Ranunculaceae	Halerpestes	Halerpestes_ruthenica	stoloniferous	sympodial	stolon length	spacer length		nutrient	nutrient	1.3151	0.1731
#98-2-1	Yu and Dong 2003	Ranunculaceae	Halerpestes	Halerpestes_ruthenica	stoloniferous	sympodial	internode length		internode length	nutrient	nutrient	-0.5197	0.1293
#286-1	Jensen and Bell 2001	Cymodoceaceae	Halodule	Halodule_wrightii	rhizomatous	monopodial	internode length		internode length	N	nutrient	-0.37	0.4068
#286-2	Jensen and Bell 2001	Cymodoceaceae	Halodule	Halodule_wrightii	rhizomatous	monopodial	internode length		internode length	N+P	nutrient	-0.1914	0.4018
#286-3	Jensen and Bell 2001	Cymodoceaceae	Halodule	Halodule_wrightii	rhizomatous	monopodial	internode length		internode length	P	nutrient	-1.3031	0.4849
#84-1-1	Xing 2010	Poaceae	Hierochloe	Hierochloe_glabra	rhizomatous	sympodial	spacer length	spacer length		nutrient	nutrient	-0.0246	0.04
#85-1-1	Xing 2010	Poaceae	Hierochloe	Hierochloe_glabra	rhizomatous	sympodial	spacer length	spacer length		nutrient	nutrient	-0.1265	0.0805
#85-2-1	Xing 2010	Poaceae	Hierochloe	Hierochloe_glabra	rhizomatous	sympodial	spacer length	spacer length		nutrient	nutrient	-0.1512	0.0804
#84-1-1	Xing 2010	Poaceae	Hierochloe	Hierochloe_glabra	rhizomatous	sympodial	rhizome length	spacer length		nutrient	nutrient	0.0764	0.04
#84-2-1	Xing 2010	Poaceae	Hierochloe	Hierochloe_glabra	rhizomatous	sympodial	rhizome length	spacer length		nutrient	nutrient	-0.0694	0.0401
#85-1-1	Xing 2010	Poaceae	Hierochloe	Hierochloe_glabra	rhizomatous	sympodial	rhizome length	spacer length		nutrient	nutrient	0.108	0.0802
#85-2-1	Xing 2010	Poaceae	Hierochloe	Hierochloe_glabra	rhizomatous	sympodial	rhizome length	spacer length		nutrient	nutrient	0.0161	0.0803
#84-1-1	Xing 2010	Poaceae	Hierochloe	Hierochloe_glabra	rhizomatous	sympodial	internode length		internode length	nutrient	nutrient	-0.0003	0.04
#85-1-1	Xing 2010	Poaceae	Hierochloe	Hierochloe_glabra	rhizomatous	sympodial	internode length		internode length	nutrient	nutrient	0.1509	0.0806
#85-2-1	Xing 2010	Poaceae	Hierochloe	Hierochloe_glabra	rhizomatous	sympodial	internode length		internode length	nutrient	nutrient	-0.1488	0.0803
#70-1	Li 2006	Iridaceae	Iris	Iris_japonica	stoloniferous	sympodial	branch intensity	branch intensity		soil nutrient	nutrient	1.1479	0.2341
#70-1	Li 2006	Iridaceae	Iris	Iris_japonica	stoloniferous	sympodial	spacer length	spacer length		soil nutrient	nutrient	0.1753	0.2022
#5-3	Thomas and Hay 2008	Lamiaceae	Lamiastrum	Lamiastrum_galeobdolon	stoloniferous	sympodial	internode-1 length		internode length	nutrient	nutrient	-0.9474	0.7325
#5-4	Thomas and Hay 2008	Asteraceae	Leptinella	Leptinella_dioica	stoloniferous	sympodial	internode-1 length		internode length	nutrient	nutrient	0.486	0.526
#123-1-1-1	Ba, Xiao et al. 2008	Poaceae	Leymus	Leymus_chinensis	rhizomatous	sympodial	rhizome length	spacer length		nutrient	nutrient	1.1451	0.2565
#167-1-1-1	Ba, Wang et al. 2006	Poaceae	Leymus	Leymus_chinensis	rhizomatous	sympodial	rhizome length	spacer length		N	nutrient	1.1017	0.2596
#165-1-1	Zhao, Chen et al. 2008	Poaceae	Leymus	Leymus_chinensis	rhizomatous	sympodial	internode-1 length		internode length	N	nutrient	0.4723	0.2112
#165-2-1	Zhao, Chen et al. 2008	Poaceae	Leymus	Leymus_chinensis	rhizomatous	sympodial	internode-1 length		internode length	P	nutrient	0.0051	0.2002
#9-1	Ye, Yu et al. 2006	Poaceae	Leymus	Leymus_secalinus	rhizomatous	sympodial	spacer length	spacer length		nutrient	nutrient	0.6763	0.2207
#71-1	Shan, Du et al. 2000	Asteraceae	Ligularia	Ligularia_virgaurea	rhizomatous	sympodial	branch intensity	branch intensity		nutrient	nutrient	2.2289	1.2962
#71-1	Shan, Du et al. 2000	Asteraceae	Ligularia	Ligularia_virgaurea	rhizomatous	sympodial	rhizome length	spacer length		nutrient	nutrient	-2.927	1.422
#71-1	Shan, Du et al. 2000	Asteraceae	Ligularia	Ligularia_virgaurea	rhizomatous	sympodial	spacer length	spacer length		nutrient	nutrient	-2.5596	1.242
#5-5	Thomas and Hay 2008	Lamiaceae	Mentha	Mentha_pulegium	stoloniferous	sympodial	internode-1 length		internode length	nutrient	nutrient	0.4401	0.6167
#131-1-1	Claridge and Franklin 2002	Poaceae	Microstegium	Microstegium_vimineum	stoloniferous	sympodial	stolon Num	branch intensity		nutrient	nutrient	0.5128	0.0521
#131-1-1	Claridge and Franklin 2002	Poaceae	Microstegium	Microstegium_vimineum	stoloniferous	sympodial	stolon length	spacer length		nutrient	nutrient	-0.0532	0.0504
#48-1-1-1	Shibaike, Ishiguri et al. 1996	Oxalidaceae	Oxalis	Oxalis_corniculata	stoloniferous	monopodial	branch Num	branch intensity		nutrient	nutrient	4.2855	0.609
#48-1-1-1	Shibaike, Ishiguri et al. 1996	Oxalidaceae	Oxalis	Oxalis_corniculata	stoloniferous	monopodial	stolon length	spacer length		nutrient	nutrient	4.0145	0.5571
#48-1-1-1	Shibaike, Ishiguri et al. 1996	Oxalidaceae	Oxalis	Oxalis_corniculata	stoloniferous	monopodial	internode length		internode length	nutrient	nutrient	2.5918	0.3584
#60-1	Clevering 1999	Poaceae	Phragmites	Phragmites_australis	rhizomatous	sympodial	spacer length	spacer length		litter	nutrient	-0.4568	0.0143
#60-1	Clevering 1999	Poaceae	Phragmites	Phragmites_australis	rhizomatous	sympodial	rhizome length	spacer length		litter	nutrient	0.5983	0.0145
#60-2-1-1	Clevering 1999	Poaceae	Phragmites	Phragmites_australis	rhizomatous	sympodial	rhizome length	spacer length		fertilization	nutrient	0.7885	0.0458
#249-1-1	Olga A 1998	Poaceae	Phragmites	Phragmites_australis	rhizomatous	sympodial	rhizome length	spacer length		N	nutrient	3.2589	0.737
#249-2-1	Olga A 1998	Poaceae	Phragmites	Phragmites_australis	rhizomatous	sympodial	rhizome length	spacer length		N	nutrient	2.7001	0.5833
#60-1	Clevering 1999	Poaceae	Phragmites	Phragmites_australis	rhizomatous	sympodial	rhizome SL	Specific spacer length		litter	nutrient	0.8101	0.015
#249-1-1	Olga A 1998	Poaceae	Phragmites	Phragmites_australis	rhizomatous	sympodial	rhizome SL	Specific spacer length		N	nutrient	-0.0246	0.2913
#249-2-1	Olga A 1998	Poaceae	Phragmites	Phragmites_australis	rhizomatous	sympodial	rhizome SL	Specific spacer length		N	nutrient	0.0472	0.2869
#211-1-1	Holdredge, Bertness et al. 2010	Poaceae	Phragmites	Phragmites_australis	rhizomatous	sympodial	internode length		internode length	nutrient	nutrient	2.006	0.3373
#123-1-2-1	Ba, Xiao et al. 2008	Poaceae	Phragmites	Phragmites_communis	rhizomatous	sympodial	rhizome length	spacer length		nutrient	nutrient	1.4405	0.3163
#167-1-2-1	Ba, Wang et al. 2006	Poaceae	Phragmites	Phragmites_communis	rhizomatous	sympodial	rhizome length	spacer length		N	nutrient	0.7784	0.2243
#36-1	Yue, Wang et al. 2005	Poaceae	Phyllostachys	Phyllostachys_praecox_f._prevernalis	rhizomatous	sympodial	branch angle	branch angle		N	nutrient	0.0182	0.0741
#36-1	Yue, Wang et al. 2005	Poaceae	Phyllostachys	Phyllostachys_praecox_f._prevernalis	rhizomatous	sympodial	spacer length	spacer length		N	nutrient	-0.6443	0.0781
#36-1	Yue, Wang et al. 2005	Poaceae	Phyllostachys	Phyllostachys_praecox_f._prevernalis	rhizomatous	sympodial	rhizome length	spacer length		N	nutrient	-0.6204	0.0782
#36-1	Yue, Wang et al. 2005	Poaceae	Phyllostachys	Phyllostachys_praecox_f._prevernalis	rhizomatous	sympodial	internode length		internode length	N	nutrient	-0.1495	0.0743
#288-2-1	De Kroon, Whigham et al. 1991	Berberidaceae	Podophyllum	Podophyllum_peltatum	rhizomatous	sympodial	rhizome length	spacer length		fertilization	nutrient	0.0602	0.129
#12	Wolfer and Straile 2004	Potamogetonaceae	Potamogeton	Potamogeton_perfoliatus	rhizomatous	sympodial	spacer length	spacer length		fertilization	nutrient	-0.0498	0.5335
#15	Wolfer 2008	Potamogetonaceae	Potamogeton	Potamogeton_perfoliatus	rhizomatous	sympodial	spacer length	spacer length		fertilization	nutrient	-0.6688	0.1259
#76-2-1	Kang 2007	Rosaceae	Potentilla	Potentilla_anserina	stoloniferous	sympodial	stolon Num	branch intensity		nutrient	nutrient	2.3	1.1651
#76-2-1	Kang 2007	Rosaceae	Potentilla	Potentilla_anserina	stoloniferous	sympodial	spacer length	spacer length		nutrient	nutrient	0.4827	0.6906
#87-1-1	Fan 2009	Rosaceae	Potentilla	Potentilla_anserina	stoloniferous	sympodial	spacer-1 length	spacer length		nutrient	nutrient	-1.1201	0.2703
#76-2-1	Kang 2007	Rosaceae	Potentilla	Potentilla_anserina	stoloniferous	sympodial	stolon length	spacer length		nutrient	nutrient	0.5626	0.693
#87-1-1	Fan 2009	Rosaceae	Potentilla	Potentilla_anserina	stoloniferous	sympodial	stolon length	spacer length		nutrient	nutrient	-0.2331	0.2253
#87-1-1	Fan 2009	Rosaceae	Potentilla	Potentilla_anserina	stoloniferous	sympodial	internode length		internode length	nutrient	nutrient	-1.0567	0.2373
#105-1	Eriksson 1986	Rosaceae	Potentilla	Potentilla_anserina	stoloniferous	sympodial	internode length		internode length	soil	nutrient	-0.0198	0.0316
#204-2-1	Louapre, Bittebiere et al. 2012	Rosaceae	Potentilla	Potentilla_anserina	stoloniferous	sympodial	internode-10 length		internode length	soil nutrient	nutrient	-0.1941	0.1743
#204-1-1	Louapre, Bittebiere et al. 2012	Rosaceae	Potentilla	Potentilla_reptans	stoloniferous	sympodial	internode-10 length		internode length	soil nutrient	nutrient	-0.1124	0.1723
#25-3-1	Dong and Alaten 1999	Poaceae	Psammochloa	Psammochloa_villosa	rhizomatous	sympodial	spacer length	spacer length		nutrient	nutrient	0.5254	0.3473
#25-3-1	Dong and Alaten 1999	Poaceae	Psammochloa	Psammochloa_villosa	rhizomatous	sympodial	rhizome length	spacer length		nutrient	nutrient	8.1368	4.4646
#25-3-1	Dong and Alaten 1999	Poaceae	Psammochloa	Psammochloa_villosa	rhizomatous	sympodial	internode length		internode length	nutrient	nutrient	0.3637	0.3404
#106-2-1	Ginzo and Lovell 1973	Ranunculaceae	Ranunculus	Ranunculus_repens	stoloniferous	sympodial	stolon length	spacer length		N	nutrient	-0.4717	0.3703
#190-1	Navas and Garnier 2002	Rubiaceae	Rubia	Rubia_peregrina	rhizomatous	sympodial	internode length		internode length	low-N	nutrient	1.0475	0.2843
#190-1	Navas and Garnier 2002	Rubiaceae	Rubia	Rubia_peregrina	rhizomatous	sympodial	internode Num		node number	low-N	nutrient	1.9002	0.3628
#54-1	Ikegami, Whigham et al. 2007	Cyperaceae	Schoenoplectus	Schoenoplectus_americanus	rhizomatous	sympodial	rhizome length	spacer length		nutrient	nutrient	-0.1488	0.2883
#44-1-1	Stoll, Egli et al. 1998	Asteraceae	Solidago	Solidago_altissima	rhizomatous	sympodial	branch angle	branch angle		fertilization	nutrient	0.0642	0.114
#183-1-1-2	Schmid and Bazzaz 1992	Asteraceae	Solidago	Solidago_altissima	rhizomatous	sympodial	rhizome Num	branch intensity		fertilization	nutrient	-0.4179	0.1703
#44-1-1	Stoll, Egli et al. 1998	Asteraceae	Solidago	Solidago_altissima	rhizomatous	sympodial	rhizome length	spacer length		fertilization	nutrient	0.1711	0.073
#183-1-1-2	Schmid and Bazzaz 1992	Asteraceae	Solidago	Solidago_altissima	rhizomatous	sympodial	rhizome length	spacer length		fertilization	nutrient	-0.5101	0.1721
#183-1-1-4	Schmid and Bazzaz 1992	Asteraceae	Solidago	Solidago_canadensis	rhizomatous	sympodial	rhizome Num	branch intensity		fertilization	nutrient	-0.429	0.1705
#183-2-1-2	Schmid and Bazzaz 1992	Asteraceae	Solidago	Solidago_canadensis	rhizomatous	sympodial	rhizome Num	branch intensity		nutrient	nutrient	-0.1535	0.5015
#183-1-1-4	Schmid and Bazzaz 1992	Asteraceae	Solidago	Solidago_canadensis	rhizomatous	sympodial	rhizome length	spacer length		fertilization	nutrient	-1.0481	0.1896
#183-2-1-2	Schmid and Bazzaz 1992	Asteraceae	Solidago	Solidago_canadensis	rhizomatous	sympodial	rhizome length	spacer length		nutrient	nutrient	0.3287	0.5068
#183-1-1-3	Schmid and Bazzaz 1992	Asteraceae	Solidago	Solidago_gigantea	rhizomatous	sympodial	rhizome Num	branch intensity		fertilization	nutrient	-0.2827	0.1683
#183-1-1-3	Schmid and Bazzaz 1992	Asteraceae	Solidago	Solidago_gigantea	rhizomatous	sympodial	rhizome length	spacer length		fertilization	nutrient	-0.6955	0.1767
#183-1-1-1	Schmid and Bazzaz 1992	Asteraceae	Symphyotrichum	Symphyotrichum_lanceolatum	rhizomatous	sympodial	rhizome Num	branch intensity		fertilization	nutrient	0.4774	0.1714
#183-2-1-1	Schmid and Bazzaz 1992	Asteraceae	Symphyotrichum	Symphyotrichum_lanceolatum	rhizomatous	sympodial	rhizome Num	branch intensity		nutrient	nutrient	0.1887	0.5022
#183-1-1-1	Schmid and Bazzaz 1992	Asteraceae	Symphyotrichum	Symphyotrichum_lanceolatum	rhizomatous	sympodial	rhizome length	spacer length		fertilization	nutrient	-0.582	0.1737
#183-2-1-1	Schmid and Bazzaz 1992	Asteraceae	Symphyotrichum	Symphyotrichum_lanceolatum	rhizomatous	sympodial	rhizome length	spacer length		nutrient	nutrient	-0.9613	0.5578
#24-1	Dong, During et al. 1997	Primulaceae	Trientalis	Trientalis_europaea	rhizomatous	sympodial	branch intensity	branch intensity		nutrient	nutrient	1.3497	0.1709
#24-1	Dong, During et al. 1997	Primulaceae	Trientalis	Trientalis_europaea	rhizomatous	sympodial	spacer length	spacer length		nutrient	nutrient	-1.0312	0.1435
#134	Piqueras, Klimes et al. 1999	Primulaceae	Trientalis	Trientalis_europaea	rhizomatous	sympodial	rhizome length	spacer length		fertilization	nutrient	0.5067	0.0375
#24-1	Dong, During et al. 1997	Primulaceae	Trientalis	Trientalis_europaea	rhizomatous	sympodial	spacer SL	Specific spacer length		nutrient	nutrient	-0.1376	0.1289
#24-1	Dong, During et al. 1997	Primulaceae	Trientalis	Trientalis_europaea	rhizomatous	sympodial	internode length		internode length	nutrient	nutrient	-1.3468	0.1557
#39-1-1	Dong, During et al. 1996	Fabaceae	Trifolium	Trifolium_fragiferum	stoloniferous	monopodial	branch intensity	branch intensity		nutrient	nutrient	2.8065	0.5558
#39-1-1	Dong, During et al. 1996	Fabaceae	Trifolium	Trifolium_fragiferum	stoloniferous	monopodial	internode length		internode length	nutrient	nutrient	2.8403	0.5723
#39-2-1	Dong, During et al. 1996	Fabaceae	Trifolium	Trifolium_repens	stoloniferous	monopodial	branch intensity	branch intensity		nutrient	nutrient	2.1993	0.4367
#199-1-1	Hutchings, Turkington et al. 1997	Fabaceae	Trifolium	Trifolium_repens	stoloniferous	monopodial	branch intensity	branch intensity		fertilization	nutrient	3.1198	2.3742
#199-2-1	Hutchings, Turkington et al. 1997	Fabaceae	Trifolium	Trifolium_repens	stoloniferous	monopodial	branch intensity	branch intensity		fertilization	nutrient	2.1903	2.0824
#102-3	Collins, Fothergill et al. 2003	Fabaceae	Trifolium	Trifolium_repens	stoloniferous	monopodial	stolon length	spacer length		N	nutrient	0.1828	0.0855
#5-6	Thomas and Hay 2008	Fabaceae	Trifolium	Trifolium_repens	stoloniferous	monopodial	internode-1 length		internode length	nutrient	nutrient	-0.4454	0.5209
#39-2-1	Dong, During et al. 1996	Fabaceae	Trifolium	Trifolium_repens	stoloniferous	monopodial	internode length		internode length	nutrient	nutrient	4.277	0.9364
#199-1-1	Hutchings, Turkington et al. 1997	Fabaceae	Trifolium	Trifolium_repens	stoloniferous	monopodial	internode length		internode length	fertilization	nutrient	-2.7837	2.1725
#199-2-1	Hutchings, Turkington et al. 1997	Fabaceae	Trifolium	Trifolium_repens	stoloniferous	monopodial	internode length		internode length	fertilization	nutrient	-1.1561	1.2762
#199-1-1	Hutchings, Turkington et al. 1997	Fabaceae	Trifolium	Trifolium_repens	stoloniferous	monopodial	node Num		node number	fertilization	nutrient	4.7278	4.2061
#52-2-2-1	Macek and RejmÁNkovÁ 2007	Typhaceae	Typha	Typha_domingensis	rhizomatous	sympodial	spacer length	spacer length		N	nutrient	-0.0791	0.5294
#52-2-3-1	Macek and RejmÁNkovÁ 2007	Typhaceae	Typha	Typha_domingensis	rhizomatous	sympodial	spacer length	spacer length		P	nutrient	0.59	0.5545
#55-2	Miao 2004	Typhaceae	Typha	Typha_domingensis	rhizomatous	sympodial	spacer length	spacer length		nutrient	nutrient	0.3445	0.0507
#52-2-2-1	Macek and RejmÁNkovÁ 2007	Typhaceae	Typha	Typha_domingensis	rhizomatous	sympodial	rhizome length	spacer length		N	nutrient	0.5259	0.5727
#52-2-3-1	Macek and RejmÁNkovÁ 2007	Typhaceae	Typha	Typha_domingensis	rhizomatous	sympodial	rhizome length	spacer length		P	nutrient	1.1763	0.6691
#186-1-1	Wijesinghe and Whigham 2001	Liliaceae	Uvularia	Uvularia_perfoliata	stoloniferous	sympodial	stolon length	spacer length		nutrient	nutrient	0.1889	0.2069
#186-2-1	Wijesinghe and Whigham 2001	Liliaceae	Uvularia	Uvularia_sessilifolia	rhizomatous	sympodial	branch Num	branch intensity		nutrient	nutrient	0.5921	0.2096
#186-2-1	Wijesinghe and Whigham 2001	Liliaceae	Uvularia	Uvularia_sessilifolia	rhizomatous	sympodial	internode length		internode length	nutrient	nutrient	0.1654	0.2027
#5-7	Thomas and Hay 2008	Apocynaceae	Vinca	Vinca_minor	stoloniferous	sympodial	internode-1 length		internode length	nutrient	nutrient	0.6579	0.7064
#386-2-1	Li et al. 2006	Poaceae	Zoysia	Zoysia_japonica	stoloniferous	sympodial	stolon length	spacer length		nutrient	nutrient	0.3055	0.6509
#386-2-1	Li et al. 2006	Poaceae	Zoysia	Zoysia_japonica	stoloniferous	sympodial	internode length		internode length	nutrient	nutrient	0.2813	0.6391
#386-2-1	Li et al. 2006	Poaceae	Zoysia	Zoysia_japonica	stoloniferous	sympodial	node Num		node number	nutrient	nutrient	-0.1145	0.6692
#370-1	Sun et al. 2010	Poaceae	Buchloe	Buchloe_dactyloides	stoloniferous	sympodial	stolon-1 Num	branch intensity		water	water	1.5072	0.5446
#370-1	Sun et al. 2010	Poaceae	Buchloe	Buchloe_dactyloides	stoloniferous	sympodial	stolon-1 length	spacer length		water	water	3.8272	1.6792
#370-1	Sun et al. 2010	Poaceae	Buchloe	Buchloe_dactyloides	stoloniferous	sympodial	internode-1 length		internode length	water	water	0.5205	0.3553
#320-1	Zhang et al. 2003	Poaceae	Calamagrostis	Calamagrostis_epigejos	rhizomatous	sympodial	rhizome-1 length	spacer length		water	water	-0.6943	0.3152
#320-1	Zhang et al. 2003	Poaceae	Calamagrostis	Calamagrostis_epigejos	rhizomatous	sympodial	internode-1 length		internode length	water	water	-0.1177	0.2785
#75-1	Liu 2010	Poaceae	Drepanostachyum	Drepanostachyum_luodianense	rhizomatous	sympodial	spacer length	spacer length		soil water	water	-2.032	0.2906
#360-2-1	Zhang et al. 2008	Rosaceae	Fragaria	Fragaria_orientalis	stoloniferous	sympodial	stolon length	spacer length		water	water	0.8054	0.1842
#165-3-1	Zhao, Chen et al. 2008	Poaceae	Leymus	Leymus_chinensis	rhizomatous	sympodial	internode-1 length		internode length	drought	water	0.232	0.2099
#139-1-1-2	Niva, Svensson et al. 2006	Caprifoliaceae	Linnaea	Linnaea_borealis	stoloniferous	monopodial	branch Num	branch intensity		water reduced	water	-0.5795	0.5482
#447-1	Xu et al. 2013	Asteraceae	Mikania	Mikania_micrantha	rhizomatous	monopodial	branch Num	branch intensity		soil water	water	2.7099	0.1386
#447-1	Xu et al. 2013	Asteraceae	Mikania	Mikania_micrantha	rhizomatous	monopodial	internode length		internode length	soil water	water	1.3511	0.0838
#447-1	Xu et al. 2013	Asteraceae	Mikania	Mikania_micrantha	rhizomatous	monopodial	node Num		node number	soil water	water	2.2427	0.1086
#248-1	van Kleunen 2007	Scrophulariaceae	Mimulus	Mimulus_guttatus	stoloniferous	sympodial	stolon Num	branch intensity		wet treatment	water	0.6956	0.7104
#397-1-1	You et al. 2013	Haloragaceae	Myriophyllum	Myriophyllum_aquaticum	stoloniferous	sympodial	branch Num	branch intensity		water amount	water	0.7106	0.3648
#397-2-1	You et al. 2013	Haloragaceae	Myriophyllum	Myriophyllum_aquaticum	stoloniferous	sympodial	branch Num	branch intensity		water frequency	water	1.1706	0.407
#397-1-1	You et al. 2013	Haloragaceae	Myriophyllum	Myriophyllum_aquaticum	stoloniferous	sympodial	stolon length	spacer length		water amount	water	0.2783	0.3527
#397-2-1	You et al. 2013	Haloragaceae	Myriophyllum	Myriophyllum_aquaticum	stoloniferous	sympodial	stolon length	spacer length		water frequency	water	0.0611	0.3543
#31-1	Liu, Li et al. 2004	Poaceae	Pleioblastus	Pleioblastus_maculata	rhizomatous	sympodial	spacer length	spacer length		soil moisture	water	3.2626	0.2397
#61-1	Liu and Zhong 1996	Poaceae	Pleioblastus	Pleioblastus_maculata	rhizomatous	sympodial	spacer length	spacer length		soil moisture	water	1.2268	0.1216
#31-1	Liu, Li et al. 2004	Poaceae	Pleioblastus	Pleioblastus_maculata	rhizomatous	sympodial	rhizome length	spacer length		soil moisture	water	-1.1409	0.1211
#61-1	Liu and Zhong 1996	Poaceae	Pleioblastus	Pleioblastus_maculata	rhizomatous	sympodial	internode length		internode length	soil moisture	water	-0.0784	0.1003
#25-2-1	Dong and Alaten 1999	Poaceae	Psammochloa	Psammochloa_villosa	rhizomatous	sympodial	spacer length	spacer length		water	water	0.0113	0.3388
#25-2-1	Dong and Alaten 1999	Poaceae	Psammochloa	Psammochloa_villosa	rhizomatous	sympodial	rhizome length	spacer length		water	water	5.0793	1.7087
#25-2-1	Dong and Alaten 1999	Poaceae	Psammochloa	Psammochloa_villosa	rhizomatous	sympodial	internode length		internode length	water	water	0.4429	0.3445
#190-2	Navas and Garnier 2002	Rubiaceae	Rubia	Rubia_peregrina	rhizomatous	sympodial	internode length		internode length	low-water	water	1.1914	0.2944
#190-2	Navas and Garnier 2002	Rubiaceae	Rubia	Rubia_peregrina	rhizomatous	sympodial	internode Num		node number	low-water	water	1.1613	0.2921

## Sheet: data_specification
Information of the article
Title：	The title of this article
Author：	The authors of this article
Year：	The year in which this article was publicated
Journal：	The journal on which this article was publicated
Country：	The nationality of the authors
hypotheses cared about：	The scientific questions or hypothesis of this article
Species：	The objects of study in this article
Location：	The place of the study carried on
treatment traits：	The experimental conditions of the study
Plant traits：	The indicators of the study objects
Sample size：	The sample size of the study
Statistical indicator：	The indicators of the measures, eg: mean±SE or SD
statistical results：	The results of the statistic analysis, eg: F, P, χ²
statistical method：	The statistical methods used in this article
Citation：	The citation of this article
Email：	The email address of the correspondence author of his article
Information of the studies
Num：	Study Number	eg：#1-1：the first comparison of study1,#1-2：the second comparison of study1, etc.
Citation：	Author+Date	eg：Hedges, Gurevitch et al. 1999
Species：	Genus name+Species name	eg：Vallisneria spiralis
CST：	clonal structure types	eg：Stoloniferous,rhizomatous
ST：	Species Trait	eg：Stolon length,rhizome length,internode length,spacer length, branch intensity, branch angle, etc.
Treatment：	Experimental conditions	eg：shading,fertilization,drought, etc.
EF：	Environmental Factors	eg：light,nutrient,water
+/-：	Direction of Effect	eg：+,-
Me：	Means of Experimental Group(units in field 17)
Mc：	Means of Control Group(units in field 17)
SDe：	Standard Diviation of Experimental Group
SDc：	Standard Diviation of Control Group
SEe：	Standard Error of Experimental Group
SEc：	Standard Error of Control Group
Ne：	Number of Replicates of Experimental Group
Nc：	Number of Replicates of Control Group
DS：	Data Source	eg：F1——Figure1；T1——Table1；P100——Page100；App1——Appenddix1, etc.
Unit：	Parameter Units	eg：cm；Nst/Nr：number of stolon per ramet；Nbr/Nn: number of branches divided by number of rhizome nodes；etc.
Tactics	Trait category	Traits which may decide the placement of ramets and be related to foraging function	Trait sub-category
Spacing trait	Spacer length (SL)	rhizome length: the distance between adjacent ramets of rhizomatous plants, and it may contain multiple internodes. (e.g. Stoll et al. 1998)	internode length: the distance between adjacent nodes of rhizome or stolon. (e.g. Hutchings et al. 1997; Dong et al. 1997)
		stolon length: the distance between adjacent ramets of stoloniferous plants, and it may contain multiple internodes. (e.g. Stuefer and Huber 1998)	node number: the number of nodes per rhizome or stolon. (e.g. Hutchings et al. 1997; Dong et al. 1997)
		spacer length: the distance between adjacent ramets, and it may contain only one internode. (e.g. Dong et al. 1997)
	Specific spacer length (SSL)	specific rhizome length: the ratio of rhizome length to dry mass of rhizome. = rhizome length/ rhizome dry mass. (e.g. Olga 1998)
		specific stolon length: the ratio of stolon length to dry mass of stolon. = stolon length/ stolon dry mass. (e.g. Huber 1996)
		specific spacer length: the ratio of spacer length to dry mass of spacer. = spacer length/ spacer dry mass. (e.g. Dong et al. 1997)
Branching trait	Branching intensity（BI）	branch intensity: number of branches per ramet or node of the rhizome or stolon. = number of branches/number of ramet or nodes. (e.g. Dong et al. 1997)
		branch index: the number of secondary stolons divided by the number of nodes on the primary stolon. = number of secondary stolons/number of primary stolons. (e.g. Stuefer and Huber 1998)
		number of branch: number of stolons or rhizomes per ramet. (e.g. Wijesinghe and Whigham 2001)
		number of rhizome: number of rhizomes per ramet. (e.g. Schmid and Bazzaz 1992)
		number of stolon: number of stolons per ramet. (e.g. Claridge and Franklin 2002)
	Branching angle (BA)	branch angle: the angle between adjacent branches in horizontal. (e.g. Stoll et al. 1998)
